# Supplementary material for: Glia-neuron coupling via a bipartite sialylation pathway promotes neural transmission and stress tolerance in Drosophila
Source: eLife. 2023 Mar 22;12:e78280. doi: 10.7554/eLife.78280 (PMC10110239; doi:10.7554/eLife.78280)
Supplement: Figure 9—source data 2. [file elife-78280-fig9-data2.zip]

Archive with 10 entries (9 files):
- Figure 9B - Source data R1/
- __MACOSX/._Figure 9B - Source data R1
- Figure 9B - Source data R1/.DS_Store
- __MACOSX/Figure 9B - Source data R1/._.DS_Store
- Figure 9B - Source data R1/PG321L22c155Sia APoS 2022.01.06_10.54.44_Co.tiff
- __MACOSX/Figure 9B - Source data R1/._PG321L22c155Sia APoS 2022.01.06_10.54.44_Co.tiff
- Figure 9B - Source data R1/PG321L22c155Sia A90s 2022.01.06_19.17.53_Ch+Marker.tif
- __MACOSX/Figure 9B - Source data R1/._PG321L22c155Sia A90s 2022.01.06_19.17.53_Ch+Marker.tif
- Figure 9B - Source data R1/Figure 9B - Source data - Labeled R1.docx
- __MACOSX/Figure 9B - Source data R1/._Figure 9B - Source data - Labeled R1.docx
