# Supplementary material for: Glia-neuron coupling via a bipartite sialylation pathway promotes neural transmission and stress tolerance in Drosophila
Source: eLife. 2023 Mar 22;12:e78280. doi: 10.7554/eLife.78280 (PMC10110239; doi:10.7554/eLife.78280)
Supplement: Figure 9—figure supplement 1—source data 3. [file elife-78280-fig9-figsupp1-data3.zip]

Archive with 10 entries (9 files):
- Figure 9 ΓÇôfigure supplement 1C ΓÇô Source data R1/
- __MACOSX/._Figure 9 ΓÇôfigure supplement 1C ΓÇô Source data R1
- Figure 9 ΓÇôfigure supplement 1C ΓÇô Source data R1/elavCD8gfpL22wb6BPoS 2021.09.17_09.22.25_Co.tiff
- __MACOSX/Figure 9 ΓÇôfigure supplement 1C ΓÇô Source data R1/._elavCD8gfpL22wb6BPoS 2021.09.17_09.22.25_Co.tiff
- Figure 9 ΓÇôfigure supplement 1C ΓÇô Source data R1/.DS_Store
- __MACOSX/Figure 9 ΓÇôfigure supplement 1C ΓÇô Source data R1/._.DS_Store
- Figure 9 ΓÇôfigure supplement 1C ΓÇô Source data R1/Figure 9 -figure supplement 1C Source data - Labeled R1.docx
- __MACOSX/Figure 9 ΓÇôfigure supplement 1C ΓÇô Source data R1/._Figure 9 -figure supplement 1C Source data - Labeled R1.docx
- Figure 9 ΓÇôfigure supplement 1C ΓÇô Source data R1/elavCD8gfpL22wb6b 5m 2021.09.17_18.43.52_Ch v2.8bit.tif
- __MACOSX/Figure 9 ΓÇôfigure supplement 1C ΓÇô Source data R1/._elavCD8gfpL22wb6b 5m 2021.09.17_18.43.52_Ch v2.8bit.tif
